# Supplementary material for: Physiological and Molecular Characterization of the Drought Tolerance-Related QTL qDTY12.1 in Japonica Rice
Source: Rice (N Y). 2025 Nov 29;19:1. doi: 10.1186/s12284-025-00871-8 (PMC12770149; doi:10.1186/s12284-025-00871-8)
Supplement: Supplementary file 2 — Supplementary Material 2. [file 12284_2025_871_MOESM2_ESM.xlsx]

## Sheet: 工作表1
Supplementary Table 2. Expression profile of aquaporin relative genes in leaf and root tissues. Heatmap of gene expression between parents (TN11, TK14) and introgression lines (TN11_12.1, TK14_12.1) under different treatments and the gene expression between different treatments in parents and introgression lines were also examined. The difference of gene expression between parents and introgressi…
Gene ID	Gene	Description	Leaf
			TN11 vs. TN11_12.1 Ctrl	TN11 vs. TN11_12.1 D	TK14 vs. TK14_12.1 Ctrl	TK14 vs. TK14_12.1 D		Ctrl vs.D TN11	Ctrl vs.D TN11_12.1	Ctrl vs.D TK14	Ctrl vs.D TK14_12.1
Os02g0664300	OsPIP1;1	plasma membrane intrinsic protein 1;1	-0.485834	0.0445478	-0.00599708	0.135557		0.327241	-0.814011	0.691191	-0.0380321
Os04g0559700	OsPIP1;2	plasma membrane intrinsic protein 1;2	0.210548	0.379677	0.0773552	0.0718085		-0.727211	-0.951011	-0.356545	-0.631354
Os02g0823100	OsPIP1;3	plasma membrane intrinsic protein 1;3	0.21206	-0.0515592	-0.174349	-0.305693		-0.0755042	-3.11286	0.573348	-2.39302
Os07g0448800	OsPIP2;1	plasma membrane intrinsic protein 2;1	0.115797	0.3936	0.34963	0.0135156		-0.329973	-0.862172	1.03063	-0.214365
Os02g0629200	OsPIP2;2	plasma membrane intrinsic protein 2;2	0.83738	0.110062	-0.303146	-0.123805		-0.00616482	-5.62724	-0.168235	-4.96033
Os04g0233400	OsPIP2;6	plasma membrane intrinsic protein 2;6	0.503653	1.08332	1.12006	1.10813		-3.26315	-4.77212	-2.72328	-3.15628
Os09g0541000	OsPIP2;7	plasma membrane intrinsic protein 2;7	0.00881727	0.605867	0.150754	0.550114		-0.0912606	-3.06863	-0.972282	-3.27138
Os03g0146100	OsTIP1;1	tonoplast intrinsic protein 1;1	-0.232064	0.144247	0.0402664	-0.0193181		1.75925	-2.90531	3.0647	-1.89387
Os01g0975900	OsTIP1;2	tonoplast intrinsic protein 1;2	0.39877	0.104311	-0.883633	-0.301244		-0.510949	-3.28948	-0.287433	-3.4634
Os06g0336200	OsTIP2;2	tonoplast intrinsic protein 2;2	0.106963	0.276768	0.257174	0.342457		-1.67862	-4.90275	-1.2651	-4.69861
Os04g0527900	OsTIP3;2	tonoplast intrinsic protein 3;2	0.408326	-0.77614	-3.4712	-0.957984		2.02725	3.92456	1.29171	2.87604
Os02g0232900	OsNIP1;1	Nod26-like intrinsic protein 1;1	-1.71404	2.05338	0.0105828	-1.24992		-0.0348346	4.48517	0.787968	4.31652
Os02g0745100	OsNIP2;1	Nod26-like intrinsic protein 2;1	0.320907	-0.266541	0.61104	0.172741		-1.39389	-3.54006	-1.55492	-4.11743
Os06g0228200	OsNIP2;2	Nod26-like intrinsic protein 2;2	0.65187	0.517794	0.228702	0.345919		-0.326803	-2.73183	-1.63129	-3.47434
Os10g0513200	OsNIP3;1	Nod26-like intrinsic protein 3;1	0.167364	0.315242	0.236743	0.968066		-5.03827	-6.17113	-5.61195	-5.97781
Os01g0182200	OsSIP1;1	small and basic intrinsic protein 1;1	-0.0149793	-0.0473318	-0.221522	-0.106047		0.0578535	-0.0355433	-0.381426	-0.454403
Gene ID	Gene	Description	Root
			TN11 vs. TN11_12.1 Ctrl	TN11 vs. TN11_12.1 D	TK14 vs. TK14_12.1 Ctrl	TK14 vs. TK14_12.1 D		Ctrl vs.D TN11	Ctrl vs.D TN11_12.1	Ctrl vs.D TK14	Ctrl vs.D TK14_12.1
Os02g0664300	OsPIP1;1	plasma membrane intrinsic protein 1;1	0.000318761	-0.0474443	-0.0169054	-0.0912939		0.096027	0.083122	0.528876	0.0865355
Os04g0559700	OsPIP1;2	plasma membrane intrinsic protein 1;2	-0.0424798	-0.0413075	0.0331173	-0.0190314		0.225246	-0.275115	0.071635	0.029216
Os02g0823100	OsPIP1;3	plasma membrane intrinsic protein 1;3	-0.337682	-0.136392	0.232352	-0.199693		-0.69746	-0.928074	-0.422382	-1.04548
Os07g0448800	OsPIP2;1	plasma membrane intrinsic protein 2;1	0.178464	-0.0158894	0.172056	0.106278		0.168198	-0.490252	0.100935	-0.0418336
Os02g0629200	OsPIP2;2	plasma membrane intrinsic protein 2;2	0.0561385	-0.0565252	0.246376	-0.0471613		-1.09428	-1.51711	-1.00908	-1.2004
Os04g0521100	OsPIP2;3	plasma membrane intrinsic protein 2;3	0.181892	-0.239943	0.0442418	-0.00927688		-1.73284	-1.87072	-2.0089	-2.34314
Os07g0448100	OsPIP2;4	plasma membrane intrinsic protein 2;4	0.7412	-0.0984733	-0.458389	-0.010594		-0.685051	-0.649147	-1.32366	-0.58459
Os04g0233400	OsPIP2;6	plasma membrane intrinsic protein 2;6	0.660219	0.201615	0.0210188	-0.348907		-2.11262	-1.76701	-2.32716	-1.20315
Os09g0541000	OsPIP2;7	plasma membrane intrinsic protein 2;7	-0.730615	-0.271236	-1.37996	-0.490359		-0.983855	1.29933	-0.623818	1.06012
Os03g0861300	OsPIP2;8	plasma membrane intrinsic protein 2;8	1.93742	0.324871	-0.509612	0.877863		-0.498776	-2.03768	-1.43774	-0.472336
Os03g0146100	OsTIP1;1	tonoplast intrinsic protein 1;1	0.0359108	0.00762036	0.422951	-0.00913572		0.91675	-0.0597466	1.28967	0.689969
Os01g0975900	OsTIP1;2	tonoplast intrinsic protein 1;2	-0.0329758	-0.132701	0.197227	-0.123657		2.71	1.66705	2.48583	1.58645
Os06g0336200	OsTIP2;2	tonoplast intrinsic protein 2;2	0.451329	-0.100498	0.236401	0.230322		-0.18199	-0.288408	-0.360601	0.375375
Os04g0527900	OsTIP3;2	tonoplast intrinsic protein 3;2	2.04659	0.103221	-0.215758	-0.257784		6.51107	0.606369	4.91268	-1.68171
Os02g0232900	OsNIP1;1	Nod26-like intrinsic protein 1;1	0.313176	-0.664393	-0.372728	-0.169725		2.0381	2.58754	1.22468	2.49954
Os02g0745100	OsNIP2;1	Nod26-like intrinsic protein 2;1	-0.616864	0.149483	0.341806	0.694405		-3.02441	-0.870916	-4.0883	-1.65178
Os06g0228200	OsNIP2;2	Nod26-like intrinsic protein 2;2	-0.0431757	0.462031	0.40229	0.899568		-4.06809	-1.48682	-3.13735	-0.321429
Os10g0513200	OsNIP3;1	Nod26-like intrinsic protein 3;1	0.0425348	-0.398391	0.14609	0.412933		-1.95528	0.151018	-1.59211	0.602026
Os08g0152000	OsNIP3;2	Nod26-like intrinsic protein 3;2	-0.150252	-0.0440932	0.437937	0.366739		-3.68369	-1.27359	-2.48195	-1.45456
Os01g0112400	OsNIP4;1	Nod26-like intrinsic protein 4;1	0.454171	-0.0461646	-0.243494	-1.08314		1.61502	0.934107	2.3932	-0.307018
Os01g0182200	OsSIP1;1	small and basic intrinsic protein 1;1	-0.0863597	-0.222472	0.00869099	0.018781		-1.52675	-0.27845	-1.40064	-0.234385
