# Supplementary material for: Physiological and Molecular Characterization of the Drought Tolerance-Related QTL qDTY12.1 in Japonica Rice
Source: Rice (N Y). 2025 Nov 29;19:1. doi: 10.1186/s12284-025-00871-8 (PMC12770149; doi:10.1186/s12284-025-00871-8)
Supplement: Supplementary file 3 — Supplementary Material 3. [file 12284_2025_871_MOESM3_ESM.xlsx]

## Sheet: DEG
Supplementary Table 3. Expression patterns of the annotated qDTY12.1 gene cohort across the leaf and root tissues. DEGs between parents (TN11, TK14) and introgression lines (TN11_12.1, TK14_12.1) under different treatments and the gene expression between different treatments in parents and introgression lines were also examined. The difference of gene expression between parents and introgression …
osa_IRGSP1.0	Description	Leaf
		TN11 vs. TN11_12.1 Ctrl_L	TN11 vs. TN11_12.1 D_L	TK14 vs. TK14_12.1 Ctrl_L	TK14 vs. TK14_12.1 D_L	Ctrl vs.D TN11_L	Ctrl vs.D TN11_12.1_L	Ctrl vs.D TK14_L	Ctrl vs.D TK14_12.1_L
Os12g0456400	Conserved hypothetical protein	-0.0918811	0.0104059	-0.472306	-0.303261	0.827075	0.320415	0.727062	0.117508
Os12g0459300	Nucleic acid-binding, OB-fold domain containing protein	1.07143	1.2631	-3.48224	-3.63838	-2.79267	-4.7699	-3.66408	-4.84369
Os12g0460100	Protein of unknown function DUF761, plant domain containing protein	0.0781646	0.345619	0.832838	0.198229	4.90149	5.30207	4.71407	4.72355
Os12g0460800	LAMMER kinase-type protein, Positive regulator of disease resistanc	0.100223	0.0105325	-0.289475	-0.0842636	0.814803	1.16649	0.513636	0.708107
Os12g0465700	Plant-specific protein containing a glutamine-rich region and a conserved motif, Controls of phyllotaxy by affecting cytokinin signalin, Glutamine rich protien in Sorghum and Brachypodium	0.242481	0.474437	-0.434306	0.22387	0.0459137	-0.684024	-0.321991	-0.835995
Os12g0465800	Conserved hypothetical protein, Glutamine rich protien in Sorghum and Brachypodium	-0.704644	0.384391	-0.47325	0.120649	0.148144	-0.678832	0.753659	0.0990841
Os12g0466200	Conserved hypothetical protein	1.49457	1.07496	-0.331419	0.0678841	-0.959437	-1.15284	-1.5855	-1.3847
Os12g0467300	NB-ARC domain containing protein, NBS-LRR disease resistance protein, putative, expressed	0.777323	1.51994	0.2005	0.522503	-1.11828	-3.93061	-1.67685	-3.72601
Os12g0468300	Similar to NB-ARC domain containing protein, expressed, disease resistance protein RPM1, putative, expressed	0.63795	0.455698	-0.569336	0.020034	-0.829379	-0.834514	-1.35879	-0.45847
Os12g0468500	Similar to predicted protein, cyclic nucleotide-gated ion channel, putative, expressed	2.75252	0.169614	-0.273468	0.359269	1.37893	1.97455	-0.785522	-0.810442
Os12g0468600	Amidohydrolase 1 domain containing protein	0.137931	0.972824	-0.199793	0.648372	-0.554163	0.0212977	-0.439313	0.280188
Os12g0471100	Similar to ATPase 2, ATPase, AAA family domain containing protein, expressed	0.989948	1.63303	-2.53605	-1.13325	5.4905	1.91452	3.80864	0.586171
Os12g0476200	Sucrose transporter, TAL effector PthXo2-dependent disease susceptibility to bacterial pathoge;nodulin MtN3 family protein, putative, expressed	0.439395	0.489281	1.18992	0.182533	1.33887	3.24381	2.21418	3.57692
Os12g0477050	Hypothetical protein	0.439395	0.489281	1.18992	0.182533	1.33887	1.38876	2.21418	1.20679
Os12g0477400	No apical meristem (NAM) protein domain containing protein	0.487924	-1.06034	-0.228055	-1.70361	3.23678	1.68851	2.77973	1.30417
osa_IRGSP1.0	Description	Root
		TN11 vs. TN11_12.1 Ctrl_R	TN11 vs. TN11_12.1 D_R	TK14 vs. TK14.12.1 Ctrl_R	TK14 vs. TK14_12.1 D_R	Ctrl vs.D TN11_R	Ctrl vs.D TN11_12.1_R	Ctrl vs.D TK14_R	Ctrl vs.D TK14_12.1_R
Os12g0456400	Conserved hypothetical protein	0.236148	-0.0226226	-0.324893	0.0391867	-0.347735	-0.0615125	-0.792653	-0.0765586
Os12g0456700	PLC-like phosphodiesterase, TIM beta/alpha-barrel domain domain containing protein	0.885817	0.485879	-0.0534487	-1.94506	-0.51825	-0.0288428	-0.36922	-3.02056
Os12g0456783	Non-protein coding transcript	-0.928966	-0.904172	-0.117544	-0.602065	0.390351	-2.04306	-0.211646	-1.69191
Os12g0459300	Nucleic acid-binding, OB-fold domain containing protein	2.1108	1.15383	-0.517686	-2.69977	0.523784	-0.0871602	0.181624	-0.19713
Os12g0460100	Protein of unknown function DUF761, plant domain containing protein	-1.85024	-0.455198	0.607284	1.0993	1.19104	-1.02836	-0.333251	-2.97111
Os12g0460400	Hypothetical conserved gene	1.19857	-0.0847297	-0.481771	-1.23078	1.12715	-0.154879	-0.709991	-0.294786
Os12g0460800	LAMMER kinase-type protein, Positive regulator of disease resistanc	-0.0462104	0.0901614	-0.0116748	-0.101955	-0.523648	-0.739237	-0.604197	-0.622569
Os12g0464400	Similar to Oxidoreductase, short chain dehydrogenase/reductase family protein, expressed	2.56793	1.12267	-0.720469	-0.90798	6.32111	3.13552	2.92139	1.29181
Os12g0465000	Hypothetical conserved gene	1.22249	-0.93387	-1.35141	-0.834738	3.60463	3.89965	0.45093	-0.473358
Os12g0465700	Plant-specific protein containing a glutamine-rich region and a conserved motif, Controls of phyllotaxy by affecting cytokinin signalin	0.260933	0.130065	-0.0865367	0.0694573	-0.425194	-0.000268588	-0.828941	-0.146933
Os12g0465800	Conserved hypothetical protein	-0.520964	-0.108851	0.548286	-0.247622	-0.272429	0.153727	-0.20061	0.4651
Os12g0466200	Conserved hypothetical protein	2.33934	1.17309	0.321873	-0.110641	1.5542	2.15403	0.482914	1.15876
Os12g0467300	NB-ARC domain containing protein	1.80699	1.37562	-0.104162	0.258226	-1.43962	-0.210504	-2.10656	0.150661
Os12g0468300	Similar to NB-ARC domain containing protein, expressed	1.70303	2.52594	-0.25881	-0.118709	-0.858184	2.00205	-2.36102	0.669585
Os12g0468500	Similar to predicted protein	2.38313	0.463852	-0.747556	-0.162743	3.01793	0.590291	1.17585	-0.771238
Os12g0468600	Amidohydrolase 1 domain containing protein	0.407288	0.566142	0.325836	0.180858	-0.324378	0.165713	-0.320169	0.317207
Os12g0470700	ATPase, AAA-type, core domain containing protein	1.16366	1.83351	-0.740938	0.421078	-1.24017	-0.576754	-1.12372	-1.48294
Os12g0471100	Similar to ATPase 2	1.71361	0.265527	0.220957	0.600536	-0.681764	-0.172731	-0.424709	-0.201283
Os12g0472300	Conserved hypothetical protein;ATPase, AAA family domain containing protein, expressed	-4.21375	-3.98524	-0.799719	0.302919	-2.13902	0.0500942	-1.56479	-0.305397
Os12g0472366	Hypothetical protein	-2.13415	-2.7622	-1.03884	0.424316	-2.28844	-0.381116	-2.05499	-0.908286
Os12g0472500	Homolog of the Arabidopsis TAPETUM DETERMINANT1 (TPD1) protein, Regulation of early anther cell differentiatio	1.56993	0.649013	-0.555787	0.216252	2.13392	0.0989086	0.215481	-0.946959
Os12g0472800	B repeat unit of collagen binding surface protein (cna) containing protein; POEI19 - Pollen Ole e I allergen and extensin family protein precursor, expressed	-0.297739	0.0117238	0.327888	0.659737	-3.42398	0.0897442	-2.79937	1.01615
Os12g0476200	Sucrose transporter, TAL effector PthXo2-dependent disease susceptibility to bacterial pathoge	0.821142	0.262461	-0.371166	0.518441	1.70311	-0.443605	0.20009	-0.179283
Os12g0477050	Hypothetical protein	-0.997364	-0.596856	0.0501797	-0.285724	-0.25165	-0.734956	-0.227745	-0.0861821
Os12g0477200	Hypothetical conserved gene	3.33714	0.561534	0.164162	-0.315612	1.35287	2.57918	0.284011	0.215113
Os12g0477400	No apical meristem (NAM) protein domain containing protein	-0.143268	-0.251172	0.0648502	-0.74284	-0.1819	0.3951	0.813247	0.218748
